# Supplementary material for: Diagnostic performance of a point shear wave elastography (pSWE) for hepatic fibrosis in patients with autoimmune liver disease
Source: PLoS One. 2019 Mar 11;14(3):e0212771. doi: 10.1371/journal.pone.0212771 (PMC6411150; doi:10.1371/journal.pone.0212771)
Supplement: S1 File — (XLSX) [file pone.0212771.s001.xlsx]

## Sheet: Data
Dx	Gender	Age 0-20 = 0, 20-40 = 1, 40-60 = 2, 60-80 = 3, 80-100 =4	BMI	BMI25	DM	APRI	FIB4	Hb	WBC	Plt	Tchol	Protein	Alb	TBil	ALP	GGT	AST	ALT	LogALT	V_x3	V_x5	PT	INR	ARFIMedian	IQR/Median30	Metavir	M1234	M234	M34	M4	MetavirActivity	A123	A23	A3	V_steatosis
AIH	1	3	24.47	0	1	0.960961	1.67676	15.8	7810	333	164	7.8	4	1.4	143	258	128	243	2.38561	1	1	14	1.09	4.74	0	3	1	1	1	0	2	1	1	0	0
AIH	1	3	23.36	0	0	0.517241	1.64389	12.8	8560	232	152	8.5	4.3	0.4	106	109	48	69	1.83885	0	0	14	1.11	6.73	1	2	1	1	0	0	3	1	1	1	1
AIH	1	2	21.4	0	0	2.20657	4.96	13.2	8500	213	268	7.7	4.6	1.2	149	189	188	106	2.02531	1	0	13.1	1.01	11.52	1	1	1	0	0	0	2	1	1	0	0
AIH	1	2	21.75	0	0	9.85092	6.56716	12.6	9120	218	165	6.9	4.4	1.4	193	349	859	1129	3.05269	1	1	13.3	1.04	10.22	1	0	0	0	0	0	3	1	1	1	0
AIH	1	2	23.83	0	0	1.48438	8.117	12.1	4140	96	190	7.7	3.8	1.3	226	145	57	18	1.25527	0	0	13	1	9.29	1	4	1	1	1	1	3	1	1	1	0
AIH	1	2	19.14	0	1	5.5038	4.39831	11.4	3860	263	146	6.5	3.3	6.8	240	374	579	814	2.91062	1	1	14	1.1	9.28	1	2	1	1	0	0	2	1	1	0	0
AIH	1	2	28.69	1	0	2.53571	7.01276	11.1	3500	70	158	8.3	4.1	0.7	145	79	71	61	1.78533	0	0	15.3	1.24	12.63	1	4	1	1	1	1	2	1	1	0	0
AIH	1	3	20.42	0	0	0.818182	2.35404	14	5000	165	169	6.7	4	1.4	105	86	54	103	2.01284	0	0	13.6	1.07	6.1	1	0	0	0	0	0	3	1	1	1	0
AIH	1	3	23.75	0	0	1.82879	2.81	15.6	6200	257	237	7.1	4.3	0.6	87	49	188	342	2.53403	1	1	11.3	0.84	4.15	1	0	0	0	0	0	2	1	1	0	1
AIH	1	2	25.44	1	0	3.81757	5.02703	13.4	5400	148	193	7.5	4.3	0.4	66	32	226	240	2.38021	1	1	14.3	1.14	4.47	1	0	0	0	0	0	1	1	0	0	0
AIH	1	4	24.96	0	1	3.91667	8.55557	11.4	4800	150	120	7.7	3.8	2	166	134	235	231	2.36361	1	1	14.4	1.15	7.28	0	1	1	0	0	0	0	0	0	0	0
AIH	1	2	23.67	0	0	0.614407	2.94915	11	2490	118	166	6.1	3.8	1.1	42	30	29	16	1.20412	0	0	14	1.11	5.84	0	2	1	1	0	0	2	1	1	0	1
AIH	1	1	20.39	0	0	4.34307	2.11897	10.8	5090	137	183	7.7	3.5	1.7	137	142	238	777	2.89042	1	1	14.3	1.14	12.79	1	3	1	1	1	0	3	1	1	1	0
AIH	1	3	36.12	1	0	1.54545	4.71055	12.5	5380	110	158	7.1	4	0.8	107	63	68	62	1.79239	0	0	13.6	1.07	7.19	1	4	1	1	1	1	2	1	1	0	1
AIH	1	3	25.36	1	0	1.27329	7.7443	13.2	9200	161	181	7.7	3.5	0.4	142	111	82	20	1.30103	0	0	13.6	1.07	8	0	3	1	1	1	0	3	1	1	1	0
AIH	1	3	22.7	0	1	3.05838	4.43124	12.1	7000	197	184	7.7	4.2	0.9	122	61	241	332	2.52114	1	1	13.1	1.02	5.05	1	0	0	0	0	0	3	1	1	1	0
AIH	1	3	28.43	1	0	9.19776	10.5458	12.3	4940	134	123	6.8	3.7	1.2	109	67	493	703	2.84696	1	1	14.1	1.12	8.54	1	0	0	0	0	0	3	1	1	1	0
AIH	1	3	25.2	1	0	0.440415	1.52027	10.5	9880	193	198	7	3.7	0.7	73	103	34	55	1.74036	0	0	14.3	1.14	5.15	1	4	1	1	1	1	2	1	1	0	0
AIH	2	3	26.23	1	1	2.45614	12.4313	16	4580	57	141	8	3.6	0.9	139	71	56	38	1.57978	0	0	14.6	1.17	14.73	0	4	1	1	1	1	3	1	1	1	1
AIH	1	3	25.68	1	0	0.209205	1.98047	13.7	7770	239	159	7.2	4.4	0.6	95	21	20	9	0.954243	0	0	13.4	1.05	5.35	1	0	0	0	0	0	1	1	0	0	0
AIH	1	2	27.4	1	0	5.1306	3.33064	10.9	8110	268	209	8.3	4.2	4.2	158	276	550	702	2.84634	1	1	13.6	1.07	7.68	1	3	1	1	1	0	3	1	1	1	0
AIH	1	2	17.31	0	0	12.7027	8.97236	12.8	6950	222	148	8.2	4.3	1.6	119	114	1128	770	2.88649	1	1	14.8	1.19	8.49	1	3	1	1	1	0	1	1	0	0	0
AIH	1	1	22.79	0	0	0.246781	0.485601	13.2	5500	233	165	7.8	4.2	1.4	74	34	23	20	1.30103	0	0	13.2	1.04	3.02	0	0	0	0	0	0	2	1	1	0	0
AIH	1	2	19.44	0	0	0.738636	1.55785	13	4330	220	136	7.2	3.7	1.5	158	38	65	121	2.08279	1	0	13.2	1.03	4.41	1	2	1	1	0	0	1	1	0	0	0
AIH	1	3	28.19	1	0	3.57692	11.3579	9.6	3600	65	114	7.9	2.5	1.7	81	28	93	61	1.78533	0	0	18.7	1.61	11.86	1	4	1	1	1	1	1	1	0	0	0
AIH	1	1	25.09	1	0	0.958498	0.938217	12.9	5700	253	169	8.7	4.6	0.6	65	132	97	171	2.233	1	0	12.9	1	4.3	1	0	0	0	0	0	1	1	0	0	0
AIH	2	3	24.8	0	1	0.676692	3.78148	11.9	4800	133	172	8.4	3.5	0.6	94	95	36	23	1.36173	0	0	14.1	1.12	6.31	1	2	1	1	0	0	3	1	1	1	1
AIH	1	2	25.28	1	0	0.519406	1.27798	14	3950	438	231	8.3	4.5	0.9	233	383	91	92	1.96379	0	0	12.5	0.96	5.7	1	1	1	0	0	0	1	1	0	0	1
AIH	2	3	22.36	0	0	4.61462	5.2968	13.7	6000	253	186	6	2.9	1.9	157	205	467	482	2.68305	1	1	13.5	1.06	10.45	1	3	1	1	1	0	2	1	1	0	0
AIH	1	1	21.24	0	0	0.316456	0.506593	13.2	8500	237	198	6.9	4.5	0.2	80	91	30	60	1.77815	0	0	12.3	0.94	4.45	1	1	1	0	0	0	1	1	0	0	1
AIH	1	2	24.07	0	0	0.269058	0.876141	12.6	13000	223	216	7.1	4.3	0.2	126	64	24	44	1.64345	0	0	11.8	0.89	3.51	1	0	0	0	0	0	3	1	1	1	0
AIH	1	2	21.97	0	0	0.801056	1.39669	14.2	4740	284	227	7.6	4.4	1.1	66	134	91	171	2.233	1	0	12.9	1	7.11	1	2	1	1	0	0	0	0	0	0	1
AIH	1	1	19.05	0	0	0.309973	0.65338	12.9	9770	371	153	8.2	4.5	1.4	132	89	46	52	1.716	0	0	13.5	1.06	4.23	0	1	1	0	0	0	0	0	0	0	0
AIH	1	2	20.82	0	1	9.60159	7.88058	11.7	4000	251	140	7.5	4.2	1.8	167	105	964	799	2.90255	1	1	12.9	1	4.6	0	2	1	1	0	0	2	1	1	0	0
AIH	1	1	23.36	0	0	3.48118	2.93656	8.5	6820	186	171	5.5	2.7	7.7	646	693	259	152	2.18184	1	0	16.4	1.36	14.53	1	4	1	1	1	1	1	1	0	0	0
AIH	1	1	21.33	0	0	4.49695	5.33865	11.5	4200	164	188	7	4.1	1.3	135	187	295	465	2.66745	1	1	15	1.19	3.31	1	0	0	0	0	0	1	1	0	0	0
AIH	2	3	16.04	0	0	0.284091	1.92918	12.6	9510	308	193	7	4.3	0.8	150	131	35	19	1.27875	0	0	13.4	1.05	10	0	4	1	1	1	1	2	1	1	0	0
AIH	1	3	24.61	0	0	0.91129	1.62741	13.7	5580	310	195	8.1	4.3	3	123	160	113	163	2.21219	1	0	12.8	0.98	5.29	0	2	1	1	0	0	3	1	1	1	0
AIH	1	2	25.33	1	0	5.12	9.32554	11.9	4870	125	148	5.5	3	2	133	186	256	301	2.47857	1	1	17	1.39	5.76	0	3	1	1	1	0	2	1	1	0	0
AIH	1	3	25.3	1	0	11.2371	5.55045	12.2	8230	388	207	9.2	3.9	2.5	123	177	1744	1328	3.1232	1	1	13.8	1.08	4.59	0	3	1	1	1	0	1	1	0	0	0
AIH	2	2	25.8	1	0	1.05634	0.637061	15.2	5600	142	96	6.9	4.4	0.8	66	29	60	194	2.2878	1	0	15.3	1.22	4.53	1	4	1	1	1	1	1	1	0	0	0
AIH	2	1	27.53	1	0	1.60714	4.28009	13.4	3900	98	202	7.3	3.8	1	104	84	63	61	1.78533	0	0	14.8	1.17	8.31	1	3	1	1	1	0	1	1	0	0	0
AIH	1	2	21.13	0	0	8.29787	7.75859	10.6	4320	188	134	6.4	3.7	3.8	179	216	624	681	2.83315	1	1	13.1	1.01	6.4	0	1	1	0	0	0	2	1	1	0	0
AIH	1	3	25.57	1	0	0.598404	2.7558	10.7	5500	188	170	6.3	5	0.6	173	102	45	29	1.4624	0	0	13.6	1.07	5.01	0	4	1	1	1	1	1	1	0	0	0
AIH	1	3	20.59	0	0	2.13129	1.82494	14.1	5650	278	148	6.6	3.8	7.4	328	269	237	613	2.78746	1	1	12.1	0.92	4.37	0	2	1	1	0	0	3	1	1	1	0
AIH	2	2	24.58	0	0	0.985401	3.62328	15.9	5960	137	175	7.5	4.1	0.8	131	90	54	50	1.69897	0	0	14	1.08	12.13	1	4	1	1	1	1	2	1	1	0	1
AIH	1	3	24.28	0	0	9.95098	12.126	12.7	6120	204	138	7	3.4	5.7	198	227	812	513	2.71012	1	1	15.5	1.26	6.83	1	3	1	1	1	0	3	1	1	1	0
AIH	1	3	17.94	0	0	7.7665	2.6805	12.7	5000	197	105	8	4.1	2.6	147	87	612	908	2.95809	1	1	15	1.22	6.94	1	2	1	1	0	0	1	1	0	0	0
AIH	1	1	26.64	1	0	56.5076	15.64	12.4	4900	131	82	6.8	3.3	4.7	149	137	2961	2557	3.40773	1	1	27	2.59	11.89	1	0	0	0	0	0	2	1	1	0	0
PBC	1	3	29.74	0	0	0.155172	1.19438	12.7	7090	290	159	7.2	4.2	0.5	34	34	18	14	1.14613	0	0	12.8	0.99	4.66	1	1	1	0	0	0	1	1	0	0	1
PBC	1	3	23.75	0	0	0.313653	0.466847	13.9	9500	271	228	6.8	4.2	1	110	94	34	260	2.41497	1	1	12.1	0.92	3.54	1	0	0	0	0	0	0	0	0	0	0
PBC	1	3	27.9	0	0	0.37234	1.93062	12.5	4730	235	209	7.9	4.5	1	186	274	35	30	1.47712	0	0	12.9	1	7.87	1	3	1	1	1	0	3	1	1	1	0
PBC	2	2	19.89	0	0	0.467914	1.06974	13.8	6200	187	178	7.3	4.4	0.4	77	37	35	54	1.73239	0	0	13.3	1.04	3.76	1	1	1	0	0	0	0	0	0	0	1
PBC	1	3	29.87	0	0	0.443723	1.78514	12.2	4960	231	159	7.4	4.3	0.6	165	151	41	38	1.57978	0	0	13.3	1.04	3.78	1	0	0	0	0	0	1	1	0	0	0
PBC	1	3	22.69	1	0	0.408497	2.88644	13	4200	153	177	6.8	3.9	0.8	84	168	25	19	1.27875	0	0	13.7	1.08	5.02	1	2	1	1	0	0	1	1	0	0	0
PBC	1	2	26.16	1	0	0.277778	0.796381	12.7	8840	288	234	7.9	4.5	0.8	156	427	32	43	1.63347	0	0	12.9	1	6.04	1	0	0	0	0	0	1	1	0	0	0
PBC	1	2	23.61	1	0	2.30324	3.64964	13.1	5600	216	276	8.6	3.8	0.6	531	328	199	153	2.18469	1	0	12.4	0.95	8.2	1	0	0	0	0	0	1	1	0	0	0
PBC	2	2	20.43	0	0	0.272512	1.43808	16.5	10000	211	149	8.1	4.2	0.5	102	118	23	20	1.30103	0	0	13.1	1.01	7.52	1	2	1	1	0	0	2	1	1	0	1
PBC	1	2	24.35	1	0	0.485782	1.42199	13.3	3300	211	182	7.3	4	0.5	271	449	41	65	1.81291	0	0	11.7	0.88	7.11	0	1	1	0	0	0	1	1	0	0	0
PBC	1	3	31.12	0	0	0.621547	2.90385	11.9	9600	181	148	6	3.6	0.6	50	29	45	38	1.57978	0	0	12.5	0.96	4.88	0	0	0	0	0	0	1	1	0	0	0
PBC	1	1	28.58	0	0	0.289017	0.578035	11.7	10190	346	205	6.6	4	0.3	227	80	40	49	1.6902	0	0	13.3	1.04	3.28	1	0	0	0	0	0	0	0	0	0	0
PBC	1	3	23.42	0	1	0.728477	3.45803	12.1	6500	151	182	6.9	4	0.5	288	186	44	30	1.47712	0	0	12.9	1	4.64	1	0	0	0	0	0	0	0	0	0	0
PBC	1	2	29.22	0	0	0.849609	4.20239	13.8	5140	256	261	8	4.1	0.9	552	478	87	22	1.34242	0	0	12.1	0.89	3.59	0	1	1	0	0	0	1	1	0	0	0
PBC	1	3	27.27	0	0	0.392857	1.87501	12.5	2400	210	202	7.1	4.6	0.8	162	149	33	27	1.43136	0	0	13.5	1.06	3.6	0	1	1	0	0	0	0	0	0	0	0
PBC	1	3	12.87	0	0	0.411392	1.85036	13.4	6740	237	176	7.8	4.2	1	108	76	39	41	1.61278	0	0	13.6	1.07	5.88	1	1	1	0	0	0	1	1	0	0	0
PBC	1	2	24.65	0	0	0.370722	1.13245	11.6	7100	263	192	6.7	4	0.5	416	369	39	50	1.69897	0	0	12.4	0.95	5.77	0	1	1	0	0	0	2	1	1	0	0
PBC	1	2	25.55	1	0	0.367965	0.821529	11.4	7860	462	325	8.5	4	0.9	355	382	68	65	1.81291	0	0	12.4	0.95	5.43	1	1	1	0	0	0	1	1	0	0	0
PBC	1	2	25.47	1	0	1.72907	1.98515	9.9	3920	227	202	7.9	4.4	0.6	321	430	157	235	2.37107	1	1	12.1	0.92	4.31	1	1	1	0	0	0	1	1	0	0	0
PBC	1	3	22.99	0	0	2.43289	6.08221	11.2	4100	149	226	6.8	3.5	0.6	313	143	145	144	2.15836	1	0	12.7	0.98	7.51	1	2	1	1	0	0	1	1	0	0	0
PBC	1	2	28.7	0	0	0.856808	2.5651	13.4	4160	213	168	8.2	4	0.6	252	659	73	58	1.76343	0	0	12.7	0.98	6.95	1	1	1	0	0	0	1	1	0	0	0
PBC	1	2	23.07	0	0	0.953526	1.51837	12.1	5160	312	168	8.3	4.1	0.8	387	477	119	184	2.26482	1	0	12.5	0.96	3.84	0	1	1	0	0	0	1	1	0	0	0
PBC	1	1	23.83	0	0	2.43671	2.51932	11.2	4280	158	345	6.9	3.6	1.3	687	639	154	163	2.21219	1	0	12.9	1	5.74	1	2	1	1	0	0	2	1	1	0	0
PBC	2	2	30.3	0	0	0.435606	1.45457	14.4	7800	132	188	7.4	4.3	0.5	91	533	23	45	1.65321	0	0	11.8	0.89	4.68	1	1	1	0	0	0	1	1	0	0	0
PBC	1	2	26.21	0	0	0.374396	1.30487	12.9	4840	207	199	7.7	4.6	0.8	160	179	31	37	1.5682	0	0	13.2	1.03	5.56	0	1	1	0	0	0	1	1	0	0	0
PBC	1	2	28.13	0	0	0.689655	3.57617	12.5	5860	261	159	8.5	4.9	0.6	224	245	72	18	1.25527	0	0	12.7	0.98	4.97	1	1	1	0	0	0	1	1	0	0	0
PBC	1	1	27.52	0	0	1.19926	1.78044	12.9	4620	271	183	7.5	4	0.6	277	115	130	147	2.16732	1	0	12.7	0.97	8	1	1	1	0	0	0	1	1	0	0	0
PBC	1	2	22.92	1	0	1.79025	3.01786	14.2	5500	236	389	7.9	3.8	0.9	844	1124	169	196	2.29226	1	0	12.1	0.92	5.75	0	2	1	1	0	0	1	1	0	0	1
PBC	1	3	21.99	1	0	0.337209	2.28989	12.9	6300	215	157	6.7	3.5	0.4	187	253	29	19	1.27875	0	0	12.4	0.94	6	1	2	1	1	0	0	1	1	0	0	0
PBC	1	1	28.44	1	0	0.381356	0.726805	12.1	7900	236	175	7.1	4.1	0.3	93	32	36	67	1.82607	0	0	12.6	0.96	4.1	1	2	1	1	0	0	1	1	0	0	0
PBC	1	2	26.4	0	0	1.58759	4.78677	13.3	4240	274	213	7.7	4.4	0.6	174	147	174	44	1.64345	0	0	12.5	0.95	3.84	1	0	0	0	0	0	1	1	0	0	0
PBC	1	2	28.41	1	0	0.35865	0.920191	13	4840	237	150	7.6	4.2	0.6	94	322	34	56	1.74819	0	0	13.8	1.09	2.86	1	1	1	0	0	0	1	1	0	0	0
PBC	1	2	23.25	0	0	0.503145	2.34014	13.6	4710	159	219	8.3	4.7	0.9	101	101	32	20	1.30103	0	0	13	1.01	11	1	2	1	1	0	0	1	1	0	0	0
PBC	1	2	28.09	0	0	0.463483	1.20834	12.8	3780	178	231	7.3	4.2	0.6	174	97	33	52	1.716	0	0	12.4	0.95	5.37	1	1	1	0	0	0	1	1	0	0	0
PBC	1	2	24.58	0	0	0.925325	4.5365	9.9	4890	154	183	7	3.6	0.6	223	#NULL!	57	18	1.25527	0	0	12.4	0.94	16.07	1	4	1	1	1	1	2	1	1	0	0
PBC	2	1	34.2	1	0	0.95122	2.55593	13.5	6410	205	254	7.3	3.8	1.6	678	737	78	32	1.50515	0	0	11.8	0.89	6.48	1	3	1	1	1	0	0	0	0	0	0
PBC	1	3	30.68	0	0	0.734043	1.90832	12.4	5020	235	185	7.5	4.3	0.9	271	646	69	91	1.95904	0	0	13.1	1.02	4.13	1	1	1	0	0	0	0	0	0	0	0
PBC	2	2	22.68	0	0	0.171875	0.602085	15.2	6500	320	152	7.7	4.1	0.6	188	98	22	23	1.36173	0	0	13.3	1.4	6	1	1	1	0	0	0	1	1	0	0	0
PBC	2	1	25.28	0	0	0.319149	0.586688	15	8200	329	160	8.1	4.3	0.4	150	84	42	58	1.76343	0	0	12.6	0.97	4.42	1	1	1	0	0	0	1	1	0	0	0
PBC	1	3	23.63	0	0	0.446429	1.1925	13	5670	196	212	7.4	4.1	0.8	358	520	35	89	1.94939	0	0	13.1	1.02	5.3	1	1	1	0	0	0	0	0	0	0	0
PBC	1	3	22.39	1	0	0.575758	2.76465	12.7	8710	165	149	6.5	4.1	0.7	136	336	38	38	1.57978	0	0	12.6	0.95	3.59	1	1	1	0	0	0	1	1	0	0	0
